# Supplementary material for: Fabrication of Microneedle Patches by Suspension Casting of Drugs in Organic Solvents
Source: Pharmaceutics. 2026 Jun 1;18(6):692. doi: 10.3390/pharmaceutics18060692 (PMC13305238; doi:10.3390/pharmaceutics18060692)
Supplement: Supplementary file 1 [file pharmaceutics-18-00692-s001.zip]

Archive with 1 entries (1 files):
- pharmaceutics-4291584-supplementary.pdf
